# Supplementary material for: Life history traits and life table analysis of Lobiopa insularis (Coleoptera: Nitidulidae) fed on strawberry
Source: PLoS One. 2017 Jul 11;12(7):e0180093. doi: 10.1371/journal.pone.0180093 (PMC5507402; doi:10.1371/journal.pone.0180093)
Supplement: S1 Data — (XLSX) [file pone.0180093.s001.xlsx]

## Sheet: Oviposition
Lobiopa insularis fed on strawberry. Oviposition.
Male longevity		208	86	172	81	156	206	22	209	193	104	117	81	93	185	193	29	197	203	193	156	61	114	23	83	61
		EGGS/FEMALE/DAY
Pairs Female-Male		P1	P2	P3	P4	P5	P6	P7	P8	P9	P10	P11	P12	P13	P14	P15	P16	P17	P18	P19	P20	P21	P22	P23	P24	P25
Days
1		0	0	0	0	0	0	0	0	0	0	0	0	0	0	0	0	0	0	0	0	0	0	0	0	0
2		0	0	0	0	0	0	0	0	0	0	0	0	0	0	0	0	0	0	0	0	0	0	0	0	0
3		0	0	0	0	0	0	0	0	0	0	0	0	0	0	0	0	0	0	0	0	0	0	0	0	0
4		0	0	0	0	0	0	0	0	0	0	0	0	0	0	0	0	0	0	0	0	0	0	0	0	0
5		0	0	0	0	0	0	0	0	0	0	0	0	0	0	0	0	0	0	0	0	0	0	0	0	0
6		0	0	0	0	0	0	7	0	0	32	0	13	17	0	26	0	14	14	0	11	34	0	20	0	0
7		0	7	13	0	0	0	13	13	0	28	0	12	13	13	16	0	11	13	0	17	26	33	37	0	14
8		13	20	14	0	16	0	0	15	18	37	11	15	11	13	14	15	13	17	0	14	43	11	44	0	14
9		14	24	13	13	17	0	0	0	15	40	26	12	17	16	15	23	21	24	0	14	13	13	0	14	13
10		13	25	16	13	28	3	0	13	17	30	12	11	15	13	25	12	21	18	13	17	28	39	42	14	14
11		14	25	26	13	29	14	0	31	13	29	12	17	12	27	26	0	11	13	13	14	24	17	13	13	11
12		13	26	26	13	29	0	4	13	14	15	12	11	13	31	13	13	24	21	16	16	40	0	21	13	13
13		14	14	22	13	27	0	11	29	13	27	14	12	14	21	24	26	0	18	17	12	33	0	0	15	0
14		16	31	15	13	13	0	11	29	18	38	15	17	17	22	11	21	24	0	0	12	30	17	33	11	12
15		14	33	15	14	29	13	11	46	17	21	12	14	15	22	17	14	12	16	13	12	43	30	44	12	12
16		22	28	25	13	23	26	13	44	17	25	16	15	14	21	24	17	25	20	12	15	13	33	33	11	13
17		25	15	22	13	13	2	13	24	13	28	16	13	14	21	17	23	13	18	14	14	17	35	16	11	12
18		25	31	28	26	0	24	13	44	15	33	17	14	11	23	16	12	12	13	17	15	0	39	42	15	13
19		13	24	28	0	25	31	15	0	18	15	22	15	14	20	16	17	16	16	11	14	13	44	13	13	14
20		16	14	15	13	16	13	11	39	17	37	20	17	12	21	14	16	26	21	11	12	36	35	0	13	15
21		25	30	19	13	0	13	0	38	16	43	13	12	14	13	19	13	13	13	14	11	25	0	30	14	13
22		13	20	24	13	13	13	0	34	15	39	14	13	15	18	25	12	22	16	12	16	0	43	0	11	13
23		13	14	27	21	24	0	0	34	18	41	11	17	11	14	17	18	18	13	16	13	13	11	13	11	12
24		27	12	19	0	13	0	13	39	17	31	12	12	17	23	16	25	13	13	12	12	18	32	Dead	13	13
25		26	13	13	0	17	18	0	18	14	28	24	15	15	13	24	22	26	14	11	17	18	14		15	14
26		28	26	25	13	24	14	4	0	13	34	25	14	13	14	11	19	13	26	15	12	28	29		11	15
27		26	30	15	13	19	13	0	33	17	17	17	17	13	25	16	20	Murió	14	12	14	14	11		14	Dead
28		14	32	25	13	24	14	0	44	18	39	25	15	13	20	26	19		25	12	15	33	45		14
29		21	41	20	13	29	15	0	19	16	19	26	12	13	14	12	26		24	16	0	40	30		15
30		13	40	28	13	18	14	0	19	16	23	24	16	13	26	24	Murió		15	14	17	17	13		13
31		22	44	24	17	0	15	0	19	14	24	23	12	16	13	21			24	16	13	33	21		15
32		21	45	18	17	17	15	0	21	14	13	22	17	17	23	14			14	13	14	0	18		15
33		23	44	16	0	22	21	0	28	17	29	21	14	13	13	16			21	17	16	32	39		11
34		21	40	20	0	21	21	0	36	14	30	11	12	13	18	12			25	12	0	29	0		11
35		20	38	24	0	16	24	0	18	15	45	21	14	13	10	20			13	13	15	37	21		11
36		13	21	13	13	17	21	0	42	18	15	22	15	14	19	25			15	13	12	41	37		11
37		18	20	28	25	19	22	0	27	0	38	25	16	12	13	24			14	12	15	35	20		13
38		21	20	13	24	19	29	0	0	15	15	11	0	14	0	17			21	0	0	0	28		11
39		17	22	22	26	13	37	0	43	0	20	18	12	14	13	11			24	17	12	32	37		12
40		22	17	23	26	28	15	0	18	18	27	23	12	16	13	14			21	12	17	30	17		12
41		20	26	23	0	0	36	0	42	13	35	18	13	14	23	26			16	11	15	0	33		11
42		22	32	19	26	18	34	0	48	18	43	14	14	0	0	17			15	15	16	35	16		12
43		21	36	22	13	18	18	0	40	15	22	17	13	13	13	22			11	13	14	32	13		13
44		21	36	13	13	20	31	0	49	15	44	16	11	13	18	17			18	15	0	40	45		14
45		13	40	28	13	0	34	0	0	15	28	16	12	13	18	12			11	16	13	41	20		14
46		21	28	17	13	16	17	0	31	13	18	14	12	14	13	19			13	13	13	39	17		12
47		20	15	19	13	28	39	0	46	13	24	19	14	13	13	12			25	12	15	14	18		12
48		17	36	22	13	26	27	0	27	13	31	17	12	11	13	14			13	14	13	12	36		12
49		18	27	26	13	30	24	0	17	0	39	18	12	13	26	21			20	15	12	42	37		12
50		17	43	18	14	16	38	0	39	16	26	16	11	14	0	23			18	12	16	36	14		12
51		20	21	15	14	27	18	0	13	18	19	14	15	16	22	23			14	11	14	26	14		12
52		22	41	18	13	14	23	0	38	18	23	24	11	15	26	19			15	15	17	33	14		15
53		22	16	18	13	23	38	0	33	14	38	20	13	11	13	25			18	11	15	18	44		15
54		13	32	23	18	14	23	0	39	16	22	13	16	17	0	24			26	14	15	26	0		11
55		18	42	15	18	28	34	0	29	14	17	26	15	17	13	21			24	11	17	42	20		Dead
56		13	25	24	26	20	31	0	18	0	29	24	12	16	26	21			21	13	16	13	30
57		18	34	28	13	23	36	0	23	15	42	15	12	17	22	20			14	12	14	13	41
58		13	38	16	13	18	13	0	17	15	38	23	14	17	0	11			14	14	15	38	12
59		17	45	26	13	0	13	0	23	16	35	18	12	14	11	14			24	14	15	41	15
60		14	42	28	14	19	14	0	13	16	37	13	12	17	13	26			25	16	12	22	17
61		14	26	15	14	26	26	0	21	16	35	21	14	13	13	16			16	17	15	36	13
62		Dead	28	17	13	30	18	0	18	17	18	11	12	12	13	25			13	13	17	0	43
63			34	28	13	19	36	0	45	17	14	11	17	11	14	24			18	11	11	11	42
64			43	23	18	21	18	0	19	16	16	20	15	15	14	21			11	17	13	0	21
65			39	20	18	23	32	0	41	15	29	26	12	15	26	20			13	16	14	1	12
66			15	17	26	14	18	0	13	18	37	22	12	12	21	11			22	17	15	0	38
67			40	26	0	16	31	0	33	17	33	11	17	14	15	12			18	14	11	0	13
68			17	14	0	10	33	0	43	0	24	26	17	11	22	11			15	13	14	0	13
69			29	17	0	13	35	0	18	24	40	12	16	11	13	22			18	15	17	0	17
70			19	18	Dead	13	18	0	46	26	36	22	11	17	22	12			26	11	17	0	13
71			22	21		Dead	24	0	36	0	21	23	11	12	17	24			16	11	15	0	27
72			29	28			30	0	20	15	13	24	14	13	14	17			14	14	16	0	14
73			13	19			22	0	47	15	28	23	11	16	19	14			17	17	16	0	0
74			45	15			31	0	40	18	17	12	11	15	13	13			17	14	16	0	29
75			24	16			37	0	41	17	17	17	12	15	13	24			21	17	13	0	44
76			18	27			16	0	34	26	42	12	12	16	24	24			15	16	13	0	11
77			31	13			21	0	31	14	21	14	12	14	22	25			16	11	15	0	40
78			22	17			31	0	41	15	32	18	13	12	15	11			15	14	14	0	16
79			16	20			31	0	44	13	29	13	14	16	13	11			17	14	14	0	29
80			30	19			14	0	33	0	17	11	17	14	13	25			26	12	13	0	13
81			31	28			27	0	29	13	33	24	15	12	22	20			14	11	11	0	45
82			26	20			37	0	31	14	19	16	0	17	20	24			22	17	11	0	18
83			42	13			25	0	29	17	38	12	13	12	23	12			13	12	15	0	14
84			27	22			13	0	36	13	44	25	0	12	14	20			16	12	15	Dead	30
85			24	15			20	0	13	13	36	13	0	15	16	14			18	15	11		41
86			18	20			26	0	49	15	46	25	0	13	13	16			22	16	12		37
87			13	21			23	0	49	15	35	24	0	13	13	14			16	15	16		13
88			0	25			15	0	46	16	34	13	0	7	13	11			20	17	16		33
89			17	15			31	0	40	13	24	21	0	12	18	22			18	12	11		43
90			0	19			14	Dead	32	13	14	26	0	0	26	13			20	12	16		18
91			0	18			18		36	18	19	16	0	0	13	20			20	17	17		42
92			0	24			33		17	13	19	25	0	0	21	19			13	17	12		12
93			0	26			26		47	15	40	12	0	Murió	22	19			26	14	12		18
94			0	26			38		13	13	33	22	0		18	14			20	15	17		28
95			0	21			17		13	18	38	23	0		22	16			15	13	12		24
96			0	20			15		13	17	17	22	0		20	14			16	14	17		22
97			0	23			25		45	14	46	17	0		13	19			11	14	16		28
98			0	16			17		22	17	21	22	0		13	24			21	15	11		13
99			0	22			31		21	13	26	11	0		24	13			24	11	14		17
100			0	21			37		39	18	40	12	0		23	18			15	15	13		28
101			0	28			28		38	13	36	25	0		18	24			13	13	14		15
102			0	19			0		33	13	31	15	0		13	23			12	16	16		40
103			0	18			6		31	13	44	23	0		24	17			13	17	14		13
104			0	18			1		17	16	13	24	0		19	23			13	15	16		22
105			0	26			12		34	18	0	22	0		26	23			14	14	17		41
106			0	16			8		46	11	0	19	0		13	25			13	13	14		22
107			0	19			11		13	17	4	24	0		17	17			13	13	13		21
108			0	22			2		29	11	0	12	0		26	11			16	12	17		13
109			0	13			7		33	15	0	24	0		14	26			26	15	16		33
110			0	23			0		33	11	0	12	0		26	25			0	14	14		11
111			0	15			13		38	0	11	11	0		18	11			0	13	16		25
112			0	16			0		23	11	0	26	0		15	14			0	11	13		28
113			0	18			0		29	13	0	24	0		18	11			13	15	15		0
114			0	22			Dead		13	18	0	25	0		16	16			24	13	14		18
115			0	16					47	13	0	17	0		24	18			0	12	13		13
116			0	13					43	18	0	25	0		13	11			13	15	17		0
117			0	17					22	14	0	24	0		22	19			13	14	12		0
118			0	15					37	15	0	0	0		14	12			0	17	13		0
119			0	16					28	13	0	0	0		20	16			17	16	17		0
120			0	20					28	13	0	0	0		19	20			Murió	12	17		0
121			0	20					42	15	0	0	0		17	17				13	16		0
122			0	24					19	13	0	0	0		19	16				13	14		0
123			0	27					30	15	0	0	0		19	24				15	14		0
124			0	24					47	14	0	0	0		23	26				11	13		0
125			0	21					25	17	0	0	0		13	20				11	17		0
126			0	23					28	17	0	0	0		26	14				15	14		0
127			0	28					13	13	0	0	0		25	20				12	15		0
128			0	15					3	13	0	0	0		15	19				11	13		0
129			0	20					1	14	0	0	0		16	14				14	15		0
130			0	27					13	15	0	0	0		13	24				16	17		0
131			0	26					27	16	0	0	0		24	19				13	13		0
132			0	17					34	16	0	0	0		22	12				12	11		0
133			0	18					47	17	0	0	0		23	13				13	12		0
134			0	22					26	18	0	0	0		18	14				12	16		0
135			0	15					13	17	0	0	0		26	24				12	17		0
136			0	28					39	15	0	0	0		13	17				17	14		0
137			0	17					19	14	0	0	0		15	13				15	16		0
138			0	14					32	16	0	0	0		0	23				17	14		0
139			0	18					32	17	0	0	0		0	13				11	14		0
140			0	28					13	15	0	0	0		24	13				12	16		0
141			0	22					49	14	0	0	0		16	15				13	17		0
142			0	14					18	17	0	0	0		9	23				16	15		0
143			0	15					45	13	0	0	0		13	21				16	12		0
144			0	13					19	16	0	0	0		0	26				11	13		0
145			0	15					34	15	0	0	0		14	13				16	13		0
146			0	13					43	14	0	0	0		Murió	26				16	17		0
147			0	15					37	15	0	0	0			0				12	14		0
148			0	14					31	15	0	0	0			26				11	14		0
149			0	14					13	16	0	0	0			0				15	17		0
150			0	15					33	17	0	0	0			23				16	14		0
151			0	15					7	15	0	0	0			15				12	12		0
152			0	15					25	13	0	0	0			26				12	12		0
153			0	15					13	13	0	0	0			13				16	16		0
154			0	14					41	13	0	0	0			13				11	12		0
155			0	14					34	18	0	0	0			13				17	13		0
156			0	13					13	16	0	0	0			22				14	16		0
157			0	14					35	18	0	0	0			13				15	13		0
158			0	14					30	18	0	0	0			23				14	0		0
159			0	14					13	13	0	0	0			13				14	0		0
160			0	14					37	18	0	0	0			16				15	0		0
161			0	15					32	13	0	0	0			21				16	0		0
162			0	14					13	17	0	0	0			12				12	0		0
163			0	14					44	16	0	0	0			18				14	0		0
164			0	13					21	14	0	0	0			18				17	0		0
165			0	7					13	15	0	0	0			23				11	0		0
166			0	0					48	14	0	0	0			18				11	0		0
167			0	0					17	17	0	0	0			24				12	0		0
168			0	0					13	14	0	0	0			18				13	0		0
169			0	1					41	14	0	0	0			21				15	0		0
170			0	0					47	18	0	0	0			21				15	0		0
171			Dead	0					25	14	0	0	0			22				11	0		0
172				Dead					37	14	0	0	0			14				17	0		0
173									30	13	0	0	0			22				15	0		0
174									18	17	0	0	0			17				12	0		0
175									43	13	0	0	0			25				13	0		0
176									29	17	0	0	0			26				16	0		0
177									37	14	0	0	0			13				12	0		0
178									20	15	0	0	0			13				13	0		Dead
179									35	18	0	0	0			13				14	0
180									0	15	0	0	0			26				16	0
181									0	15	0	0	Dead			25				15	0
182									38	14	0	0				13				16	0
183									37	17	Dead	0				12				11	0
184									34	17		0				13				17	0
185									18	14		0				13				14	0
186									29	18		Dead				19				15	0
187									25	18						17				14	0
188									40	13						18				12	0
189									0	15						25				13	0
190									33	15						20				14	0
191									30	17						13				15	0
192									41	16						22				15	0
193									28	17						11				13	0
194									41	0						0				13	0
195									32	2						0				0	0
196									49	0						0				2	0
197									42	0						0				Dead	0
198									0	0						Dead					0
199									29	0											0
200									34	0											0
201									17	0											0
202									43	0											0
203									19	0											0
204									47	0											0
205									27	0											0
206									47	0											0
207									0	0											0
208									49	0											0
209									13	0											0
210									0	Dead											0
211									Dead												0
212																					Dead

## Sheet: Cohort
	Cohort 1								Cohort 2								Cohorte 3
		x (days)	Nx	Nx females	Dead	Nx males				x (days)	Nx	Nx females	dead	Nx males				x (días)	Nx	Nx hembras	Nx machos
	Egg	0	142	82.7033	11.0659	59.2967			Egg	0	81	48.6		32.4			Egg	0	94	42.8772	51.1228
	Larve	4	123	71.6374	1.74725	51.3626			Larva	4	68	40.8	7.8	27.2			Larva	4	80	36.4912	43.5088
	Pupa	20	120	69.8901	16.8901	50.1099			Pupa	20	55	33	7.8	22			Pupa	20	58	26.4561	31.5439
1	Adult	28	91	53	0	38		1	Adult	28	55	32	1	22		1	Adult	28	57	26	31
2	Adult	29	91	53	0	38		2	Adult	29	54	32	0	22		2	Adult	29	57	26	31
3	Adult	30	91	53	0	38		3	Adult	30	54	32	0	22		3	Adult	30	57	26	31
4	Adult	31	91	53	0	38		4	Adult	31	54	32	0	22		4	Adult	31	57	26	31
5	Adult	32	91	53	0	38		5	Adult	32	54	32	0	22		5	Adult	32	57	26	31
6	Adult	33	91	53	0	38		6	Adult	33	52	31	1	21		6	Adult	33	57	26	31
7	Adult	34	91	53	0	38		7	Adult	34	52	31	0	21		7	Adult	34	57	26	31
8	Adult	35	91	53	1	38		8	Adult	35	51	30	1	21		8	Adult	35	57	26	31
9	Adult	36	90	52	2	38		9	Adult	36	51	30	0	21		9	Adult	36	57	26	31
10	Adult	37	88	50	0	38		10	Adult	37	51	30	0	21		10	Adult	37	57	26	31
11	Adult	38	88	50	0	38		11	Adult	38	50	30	0	20		11	Adult	38	57	26	31
12	Adult	39	88	50	0	38		12	Adult	39	50	30	0	20		12	Adult	39	57	26	31
13	Adult	40	88	50	0	38		13	Adult	40	50	30	0	20		13	Adult	40	56	25	31
14	Adult	41	88	50	0	38		14	Adult	41	50	30	0	20		14	Adult	41	56	25	31
15	Adult	42	87	50	1	37		15	Adult	42	49	30	0	19		15	Adult	42	54	24	30
16	Adult	43	86	49	0	37		16	Adult	43	49	30	0	19		16	Adult	43	54	24	30
17	Adult	44	86	49	0	37		17	Adult	44	49	30	0	19		17	Adult	44	53	24	29
18	Adult	45	83	49	1	34		18	Adult	45	49	30	0	19		18	Adult	45	52	23	29
19	Adult	46	82	48	0	34		19	Adult	46	49	30	0	19		19	Adult	46	52	23	29
20	Adult	47	82	48	1	34		20	Adult	47	49	30	0	19		20	Adult	47	51	23	28
21	Adult	48	81	47	0	34		21	Adult	48	49	30	0	19		21	Adult	48	51	23	28
22	Adult	49	81	47	0	34		22	Adult	49	48	29	1	19		22	Adult	49	51	23	28
23	Adult	50	81	47	1	34		23	Adult	50	48	29	0	19		23	Adult	50	51	23	28
24	Adult	51	79	46	0	33		24	Adult	51	48	29	0	19		24	Adult	51	50	22	28
25	Adult	52	79	46	0	33		25	Adult	52	48	29	0	19		25	Adult	52	50	22	28
26	Adult	53	79	46	0	33		26	Adult	53	48	29	0	19		26	Adult	53	49	21	28
27	Adult	54	79	46	1	33		27	Adult	54	48	29	0	19		27	Adult	54	49	21	28
28	Adult	55	78	45	0	33		28	Adult	55	48	29	0	19		28	Adult	55	49	21	28
29	Adult	56	78	45	0	33		29	Adult	56	48	29	0	19		29	Adult	56	49	21	28
30	Adult	57	77	45	1	32		30	Adult	57	48	29	0	19		30	Adult	57	49	21	28
31	Adult	58	76	44	0	32		31	Adult	58	48	29	0	19		31	Adult	58	49	21	28
32	Adult	59	76	44	0	32		32	Adult	59	48	29	0	19		32	Adult	59	49	21	28
33	Adult	60	76	44	0	32		33	Adult	60	48	29	0	19		33	Adult	60	49	21	28
34	Adult	61	76	44	0	32		34	Adult	61	48	29	0	19		34	Adult	61	49	21	28
35	Adult	62	76	44	0	32		35	Adult	62	48	29	0	19		35	Adult	62	49	21	28
36	Adult	63	76	44	0	32		36	Adult	63	48	29	0	19		36	Adult	63	49	21	28
37	Adult	64	76	44	0	32		37	Adult	64	48	29	0	19		37	Adult	64	49	21	28
38	Adult	65	76	44	0	32		38	Adult	65	48	29	0	19		38	Adult	65	49	21	28
39	Adult	66	76	44	0	32		39	Adult	66	48	29	0	19		39	Adult	66	49	21	28
40	Adult	67	76	44	0	32		40	Adult	67	48	29	0	19		40	Adult	67	49	21	28
41	Adult	68	76	44	0	32		41	Adult	68	48	29	0	19		41	Adult	68	49	21	28
42	Adult	69	76	44	0	32		42	Adult	69	48	29	0	19		42	Adult	69	49	21	28
43	Adult	70	76	44	0	32		43	Adult	70	46	27	2	19		43	Adult	70	49	21	28
44	Adult	71	76	44	0	32		44	Adult	71	46	27	0	19		44	Adult	71	49	21	28
45	Adult	72	76	44	0	32		45	Adult	72	46	27	0	19		45	Adult	72	49	21	28
46	Adult	73	76	44	0	32		46	Adult	73	46	27	0	19		46	Adult	73	49	21	28
47	Adult	74	76	44	0	32		47	Adult	74	46	27	0	19		47	Adult	74	48	21	27
48	Adult	75	76	44	0	32		48	Adult	75	46	27	0	19		48	Adult	75	47	21	26
49	Adult	76	76	44	0	32		49	Adult	76	46	27	0	19		49	Adult	76	47	21	26
50	Adult	77	76	44	0	32		50	Adult	77	46	27	0	19		50	Adult	77	47	21	26
51	Adult	78	76	44	0	32		51	Adult	78	46	27	0	19		51	Adult	78	47	21	26
52	Adult	79	75	44	0	31		52	Adult	79	46	27	0	19		52	Adult	79	47	21	26
53	Adult	80	75	44	0	31		53	Adult	80	46	27	0	19		53	Adult	80	46	21	25
54	Adult	81	75	44	0	31		54	Adult	81	43	26	1	17		54	Adult	81	45	21	24
55	Adult	82	75	44	0	31		55	Adult	82	43	26	0	17		55	Adult	82	45	21	24
56	Adult	83	75	44	1	31		56	Adult	83	43	26	0	17		56	Adult	83	45	21	24
57	Adult	84	74	43	1	31		57	Adult	84	42	25	1	17		57	Adult	84	44	21	23
58	Adult	85	73	42	0	31		58	Adult	85	41	25	0	16		58	Adult	85	44	21	23
59	Adult	86	73	42	0	31		59	Adult	86	41	25	0	16		59	Adult	86	44	21	23
60	Adult	87	73	42	1	31		60	Adult	87	41	25	0	16		60	Adult	87	43	20	23
61	Adult	88	72	41	0	31		61	Adult	88	41	25	0	16		61	Adult	88	43	20	23
62	Adult	89	72	41	0	31		62	Adult	89	41	25	0	16		62	Adult	89	42	20	22
63	Adult	90	70	41	0	29		63	Adult	90	39	23	2	16		63	Adult	90	40	20	20
64	Adult	91	70	41	0	29		64	Adult	91	39	23	0	16		64	Adult	91	40	20	20
65	Adult	92	70	41	0	29		65	Adult	92	39	23	0	16		65	Adult	92	40	20	20
66	Adult	93	70	41	0	29		66	Adult	93	39	23	0	16		66	Adult	93	40	20	20
67	Adult	94	70	41	2	29		67	Adult	94	39	23	0	16		67	Adult	94	39	20	19
68	Adult	95	67	39	0	28		68	Adult	95	39	23	0	16		68	Adult	95	39	20	19
69	Adult	96	67	39	0	28		69	Adult	96	39	23	0	16		69	Adult	96	37	20	17
70	Adult	97	67	39	0	28		70	Adult	97	39	23	0	16		70	Adult	97	37	20	17
71	Adult	98	67	39	1	28		71	Adult	98	39	23	0	16		71	Adult	98	37	20	17
72	Adult	99	66	38	0	28		72	Adult	99	39	23	0	16		72	Adult	99	37	20	17
73	Adult	100	66	38	0	28		73	Adult	100	39	23	0	16		73	Adult	100	37	20	17
74	Adult	101	66	38	0	28		74	Adult	101	37	22	1	15		74	Adult	101	37	20	17
75	Adult	102	66	38	0	28		75	Adult	102	37	22	0	15		75	Adult	102	37	20	17
76	Adult	103	66	38	0	28		76	Adult	103	37	22	0	15		76	Adult	103	37	20	17
77	Adult	104	66	38	0	28		77	Adult	104	37	22	0	15		77	Adult	104	37	20	17
78	Adult	105	66	38	1	28		78	Adult	105	37	22	0	15		78	Adult	105	37	20	17
79	Adult	106	65	37	0	28		79	Adult	106	36	22	0	14		79	Adult	106	37	20	17
80	Adult	107	65	37	0	28		80	Adult	107	36	22	0	14		80	Adult	107	37	20	17
81	Adult	108	65	37	0	28		81	Adult	108	35	22	0	13		81	Adult	108	37	20	17
82	Adult	109	65	37	0	28		82	Adult	109	34	21	1	13		82	Adult	109	36	19	17
83	Adult	110	65	37	1	28		83	Adult	110	32	20	1	12		83	Adult	110	35	19	16
84	Adult	111	64	36	0	28		84	Adult	111	32	20	0	12		84	Adult	111	35	19	16
85	Adult	112	64	36	1	28		85	Adult	112	32	20	0	12		85	Adult	112	34	18	16
86	Adult	113	63	35	1	28		86	Adult	113	32	20	0	12		86	Adult	113	34	18	16
87	Adult	114	61	34	0	27		87	Adult	114	32	20	0	12		87	Adult	114	33	17	16
88	Adult	115	61	34	1	27		88	Adult	115	32	20	0	12		88	Adult	115	33	17	16
89	Adult	116	60	33	2	27		89	Adult	116	32	20	0	12		89	Adult	116	32	17	15
90	Adult	117	58	31	0	27		90	Adult	117	32	20	0	12		90	Adult	117	32	17	15
91	Adult	118	57	31	0	26		91	Adult	118	32	20	0	12		91	Adult	118	32	17	15
92	Adult	119	57	31	0	26		92	Adult	119	32	20	0	12		92	Adult	119	32	17	15
93	Adult	120	57	31	0	26		93	Adult	120	31	20	0	11		93	Adult	120	32	17	15
94	Adult	121	57	31	0	26		94	Adult	121	31	20	0	11		94	Adult	121	31	16	15
95	Adult	122	57	31	0	26		95	Adult	122	31	20	0	11		95	Adult	122	31	16	15
96	Adult	123	57	31	0	26		96	Adult	123	31	20	0	11		96	Adult	123	30	15	15
97	Adult	124	56	31	0	25		97	Adult	124	31	20	0	11		97	Adult	124	30	15	15
98	Adult	125	56	31	0	25		98	Adult	125	31	20	0	11		98	Adult	125	30	15	15
99	Adult	126	56	31	0	25		99	Adult	126	31	20	0	11		99	Adult	126	30	15	15
100	Adult	127	56	31	0	25		100	Adult	127	31	20	0	11		100	Adult	127	30	15	15
101	Adult	128	56	31	0	25		101	Adult	128	31	20	0	11		101	Adult	128	30	15	15
102	Adult	129	56	31	0	25		102	Adult	129	31	20	0	11		102	Adult	129	30	15	15
103	Adult	130	55	31	0	24		103	Adult	130	31	20	0	11		103	Adult	130	29	15	14
104	Adult	131	54	31	0	23		104	Adult	131	31	20	0	11		104	Adult	131	28	15	13
105	Adult	132	54	31	0	23		105	Adult	132	31	20	0	11		105	Adult	132	28	15	13
106	Adult	133	53	31	0	22		106	Adult	133	31	20	0	11		106	Adult	133	28	15	13
107	Adult	134	53	31	1	22		107	Adult	134	29	19	1	10		107	Adult	134	28	15	13
108	Adult	135	52	30	0	22		108	Adult	135	29	19	0	10		108	Adult	135	28	15	13
109	Adult	136	52	30	1	22		109	Adult	136	29	19	0	10		109	Adult	136	28	15	13
110	Adult	137	51	29	1	22		110	Adult	137	28	19	0	9		110	Adult	137	28	15	13
111	Adult	138	50	28	1	22		111	Adult	138	28	19	0	9		111	Adult	138	28	15	13
112	Adult	139	49	27	1	22		112	Adult	139	28	19	0	9		112	Adult	139	28	15	13
113	Adult	140	48	26	0	22		113	Adult	140	25	17	2	8		113	Adult	140	28	15	13
114	Adult	141	48	26	0	22		114	Adult	141	25	17	0	8		114	Adult	141	28	15	13
115	Adult	142	47	26	0	21		115	Adult	142	25	17	0	8		115	Adult	142	28	15	13
116	Adult	143	47	26	0	21		116	Adult	143	25	17	0	8		116	Adult	143	28	15	13
117	Adult	144	47	26	0	21		117	Adult	144	25	17	0	8		117	Adult	144	28	15	13
118	Adult	145	47	26	1	21		118	Adult	145	25	17	0	8		118	Adult	145	27	14	13
119	Adult	146	44	25	0	19		119	Adult	146	25	17	0	8		119	Adult	146	27	14	13
120	Adult	147	44	25	0	19		120	Adult	147	25	17	0	8		120	Adult	147	27	14	13
121	Adult	148	44	25	1	19		121	Adult	148	25	17	0	8		121	Adult	148	27	14	13
122	Adult	149	43	24	0	19		122	Adult	149	25	17	0	8		122	Adult	149	27	14	13
123	Adult	150	43	24	2	19		123	Adult	150	25	17	0	8		123	Adult	150	27	14	13
124	Adult	151	41	22	0	19		124	Adult	151	24	17	0	7		124	Adult	151	27	14	13
125	Adult	152	41	22	0	19		125	Adult	152	24	17	0	7		125	Adult	152	27	14	13
126	Adult	153	41	22	0	19		126	Adult	153	24	17	0	7		126	Adult	153	27	14	13
127	Adult	154	41	22	0	19		127	Adult	154	24	17	0	7		127	Adult	154	27	14	13
128	Adult	155	41	22	0	19		128	Adult	155	24	17	0	7		128	Adult	155	27	14	13
129	Adult	156	41	22	0	19		129	Adult	156	24	17	0	7		129	Adult	156	27	14	13
130	Adult	157	41	22	0	19		130	Adult	157	24	17	0	7		130	Adult	157	27	14	13
131	Adult	158	41	22	0	19		131	Adult	158	24	17	0	7		131	Adult	158	27	14	13
132	Adult	159	41	22	0	19		132	Adult	159	24	17	0	7		132	Adult	159	27	14	13
133	Adult	160	41	22	0	19		133	Adult	160	24	17	0	7		133	Adult	160	27	14	13
134	Adult	161	40	22	0	18		134	Adult	161	24	17	0	7		134	Adult	161	27	14	13
135	Adult	162	40	22	0	18		135	Adult	162	24	17	0	7		135	Adult	162	27	14	13
136	Adult	163	40	22	0	18		136	Adult	163	24	17	0	7		136	Adult	163	27	14	13
137	Adult	164	39	22	0	17		137	Adult	164	24	17	0	7		137	Adult	164	27	14	13
138	Adult	165	38	22	0	16		138	Adult	165	23	16	1	7		138	Adult	165	27	14	13
139	Adult	166	38	22	0	16		139	Adult	166	23	16	0	7		139	Adult	166	27	14	13
140	Adult	167	38	22	0	16		140	Adult	167	22	16	0	6		140	Adult	167	27	14	13
141	Adult	168	38	22	0	16		141	Adult	168	22	16	0	6		141	Adult	168	27	14	13
142	Adult	169	37	22	0	15		142	Adult	169	22	16	0	6		142	Adult	169	27	14	13
143	Adult	170	37	22	0	15		143	Adult	170	22	16	0	6		143	Adult	170	27	14	13
144	Adult	171	37	22	0	15		144	Adult	171	22	16	0	6		144	Adult	171	27	14	13
145	Adult	172	36	22	0	14		145	Adult	172	22	16	0	6		145	Adult	172	27	14	13
146	Adult	173	36	22	1	14		146	Adult	173	22	16	0	6		146	Adult	173	27	14	13
147	Adult	174	35	21	0	14		147	Adult	174	22	16	0	6		147	Adult	174	27	14	13
148	Adult	175	35	21	2	14		148	Adult	175	22	16	0	6		148	Adult	175	27	14	13
149	Adult	176	33	19	0	14		149	Adult	176	20	15	1	5		149	Adult	176	27	14	13
150	Adult	177	33	19	0	14		150	Adult	177	20	15	0	5		150	Adult	177	26	13	13
151	Adult	178	33	19	1	14		151	Adult	178	19	14	1	5		151	Adult	178	26	13	13
152	Adult	179	32	18	0	14		152	Adult	179	19	14	0	5		152	Adult	179	26	13	13
153	Adult	180	32	18	0	14		153	Adult	180	19	14	0	5		153	Adult	180	26	13	13
154	Adult	181	32	18	0	14		154	Adult	181	19	14	0	5		154	Adult	181	26	13	13
155	Adult	182	32	18	0	14		155	Adult	182	19	14	0	5		155	Adult	182	26	13	13
156	Adult	183	32	18	0	14		156	Adult	183	19	14	0	5		156	Adult	183	26	13	13
157	Adult	184	32	18	1	14		157	Adult	184	19	14	0	5		157	Adult	184	25	13	12
158	Adult	185	31	17	0	14		158	Adult	185	19	14	0	5		158	Adult	185	25	13	12
159	Adult	186	31	17	0	14		159	Adult	186	19	14	0	5		159	Adult	186	23	12	11
160	Adult	187	31	17	0	14		160	Adult	187	18	13	1	5		160	Adult	187	23	12	11
161	Adult	188	31	17	0	14		161	Adult	188	18	13	0	5		161	Adult	188	23	12	11
162	Adult	189	31	17	0	14		162	Adult	189	18	13	0	5		162	Adult	189	23	12	11
163	Adult	190	31	17	0	14		163	Adult	190	18	13	0	5		163	Adult	190	23	12	11
164	Adult	191	31	17	0	14		164	Adult	191	17	12	1	5		164	Adult	191	23	12	11
165	Adult	192	31	17	0	14		165	Adult	192	16	11	1	5		165	Adult	192	22	12	10
166	Adult	193	30	17	1	13		166	Adult	193	14	11	0	3		166	Adult	193	22	12	10
167	Adult	194	29	16	0	13		167	Adult	194	14	11	0	3		167	Adult	194	20	10	10
168	Adult	195	29	16	0	13		168	Adult	195	14	11	0	3		168	Adult	195	20	10	10
169	Adult	196	29	16	2	13		169	Adult	196	14	11	0	3		169	Adult	196	20	10	10
170	Adult	197	26	14	1	12		170	Adult	197	12	9	2	3		170	Adult	197	20	10	10
171	Adult	198	25	13	0	12		171	Adult	198	12	9	0	3		171	Adult	198	19	10	9
172	Adult	199	25	13	0	12		172	Adult	199	12	9	0	3		172	Adult	199	19	10	9
173	Adult	200	25	13	0	12		173	Adult	200	12	9	0	3		173	Adult	200	19	10	9
174	Adult	201	24	13	0	11		174	Adult	201	12	9	0	3		174	Adult	201	19	10	9
175	Adult	202	23	13	0	10		175	Adult	202	12	9	0	3		175	Adult	202	19	10	9
176	Adult	203	23	13	0	10		176	Adult	203	12	9	0	3		176	Adult	203	19	10	9
177	Adult	204	23	13	0	10		177	Adult	204	12	9	0	3		177	Adult	204	18	9	9
178	Adult	205	22	13	1	9		178	Adult	205	11	9	0	2		178	Adult	205	18	9	9
179	Adult	206	21	12	1	9		179	Adult	206	10	8	1	2		179	Adult	206	18	9	9
180	Adult	207	20	11	0	9		180	Adult	207	6	4	4	2		180	Adult	207	18	9	9
181	Adult	208	20	11	0	9		181	Adult	208	6	4	0	2		181	Adult	208	18	9	9
182	Adult	209	19	11	0	8		182	Adult	209	6	4	0	2		182	Adult	209	17	8	9
183	Adult	210	18	11	0	7		183	Adult	210	6	4	0	2		183	Adult	210	17	8	9
184	Adult	211	18	11	0	7		184	Adult	211	6	4	0	2		184	Adult	211	17	8	9
185	Adult	212	18	11	0	7		185	Adult	212	6	4	0	2		185	Adult	212	16	8	8
186	Adult	213	18	11	0	7		186	Adult	213	5	4	0	1		186	Adult	213	16	8	8
187	Adult	214	18	11	1	7		187	Adult	214	5	4	0	1		187	Adult	214	16	8	8
188	Adult	215	17	10	0	7		188	Adult	215	5	4	0	1		188	Adult	215	16	8	8
189	Adult	216	16	10	0	6		189	Adult	216	5	4	0	1		189	Adult	216	16	8	8
190	Adult	217	16	10	0	6		190	Adult	217	3	2	2	1		190	Adult	217	15	7	8
191	Adult	218	16	10	1	6		191	Adult	218	3	2	0	1		191	Adult	218	14	6	8
192	Adult	219	14	9	2	5		192	Adult	219	3	2	0	1		192	Adult	219	14	6	8
193	Adult	220	12	7	0	5		193	Adult	220	3	2	0	1		193	Adult	220	14	6	8
194	Adult	221	12	7	0	5		194	Adult	221	2	1	1	1		194	Adult	221	13	6	7
195	Adult	222	12	7	1	5		195	Adult	222	2	1	0	1		195	Adult	222	12	6	6
196	Adult	223	11	6	0	5		196	Adult	223	2	1	0	1		196	Adult	223	11	5	6
197	Adult	224	11	6	1	5		197	Adult	224	2	1	0	1		197	Adult	224	10	5	5
198	Adult	225	10	5	0	5		198	Adult	225	2	1	0	1		198	Adult	225	10	5	5
199	Adult	226	10	5	0	5		199	Adult	226	2	1	0	1		199	Adult	226	9	5	4
200	Adult	227	10	5	0	5		200	Adult	227	2	1	0	1		200	Adult	227	9	5	4
201	Adult	228	9	5	0	4		201	Adult	228	1	1	0	0		201	Adult	228	9	5	4
202	Adult	229	8	5	1	3		202	Adult	229	1	1	0	0		202	Adult	229	8	4	4
203	Adult	230	7	4	0	3		203	Adult	230	1	1	0	0		203	Adult	230	8	4	4
204	Adult	231	7	4	0	3		204	Adult	231	1	1	0	0		204	Adult	231	7	4	3
205	Adult	232	5	4	0	1		205	Adult	232	1	1	0	0		205	Adult	232	6	3	3
206	Adult	233	5	4	1	1		206	Adult	233	1	1	0	0		206	Adult	233	6	3	3
207	Adult	234	4	3	0	1		207	Adult	234	1	1	0	0		207	Adult	234	6	3	3
208	Adult	235	4	3	0	1		208	Adult	235	1	1	0	0		208	Adult	235	5	3	2
209	Adult	236	4	3	0	1		209	Adult	236	1	1	0	0		209	Adult	236	4	3	1
210	Adult	237	4	3	1	1		210	Adult	237	0	0	1	0		210	Adult	237	3	2	1
211	Adult	238	3	2	1	1										211	Adult	238	3	2	1
212	Adult	239	2	1	0	1										212	Adult	239	3	2	1
213	Adult	240	2	1	0	1										213	Adult	240	1	1	0
214	Adult	241	2	1	0	1										214	Adult	241	0	0	0
215	Adult	242	2	1	0	1
216	Adult	243	1	1	0	0
217	Adult	244	1	1	1	0
218	Adult	245	0	0		0
